# Supplementary material for: Fine Dissection of Human Mitochondrial DNA Haplogroup HV Lineages Reveals Paleolithic Signatures from European Glacial Refugia
Source: PLoS One. 2015 Dec 7;10(12):e0144391. doi: 10.1371/journal.pone.0144391 (PMC4671665; doi:10.1371/journal.pone.0144391)
Supplement: S2 Table — (XLS) [file pone.0144391.s017.xls]

## Sheet: Table_S2
S2 Table. TMRCA for major haplogroups and for the whole HV branch
	HV0	HV1	HV-73	HV4_Total	HV4a1a	HV_16311	HV*
BEAST single lineages	17505.4	28579.3	38386.9	22200.8	11392.2	16579.2	27581.7
95% HPD lower	12865.9	22077.1	27469.9	15936.3	6788.79	12937.5	19579.3
95% HPD upper	23036	35885	50427.8	28672.8	16897.5	20866.1	36728.2
BEAST imposed Monophyly	16289.2	19276.7	25698.6	17630.7	12926.1	16397.4	28928
95% HPD lower	13161.2	15604.4	19493.4	14412.5	10258	13614.2	6106
95% HPD upper	19836.8	23668.4	32344.3	21506.9	15314	19793.2	6473
mtPhil rho dating	12770	20320	34490	17110	6500	11270	20440
lower CI	8390	15040	22680	10060	3440	9130	16690
upper CI	17250	25730	46810	24420	9620	13430	24260
