# Supplementary material for: Fine Dissection of Human Mitochondrial DNA Haplogroup HV Lineages Reveals Paleolithic Signatures from European Glacial Refugia
Source: PLoS One. 2015 Dec 7;10(12):e0144391. doi: 10.1371/journal.pone.0144391 (PMC4671665; doi:10.1371/journal.pone.0144391)
Supplement: S3 Table — (XLS) [file pone.0144391.s018.xls]

## Sheet: Table_S3
S3 Table. Complete list of sampling sites and number of HV individuals per site
Populations	lon	lat	total HV	HV*	HV1	HV0	HV4	HV_73	HV_16311	HV_others	HV_others16311
Agrigento	13.59	37.32	3	2	0	0	0	0	0	0	1
L'Aquila	13.39	42.35	0	0	0	0	0	0	0	0	0
Benevento	14.78	41.13	1	0	0	1	0	0	0	0	0
Bologna	11.34	44.49	1	0	0	0	0	0	1	0	0
Bova	15.9347	37.9973	2	0	0	0	2	0	0	0	0
Brescia	10.22	45.54	3	0	0	3	0	0	0	0	0
Caltanissetta	14.0641	37.4925	1	1	0	0	0	0	0	0	0
Campobasso	14.67	41.57	2	0	0	0	1	0	1	0	0
Catania	15.07	37.52	2	1	0	0	0	0	1	0	0
Catanzaro	16.6173	38.8868	0	0	0	0	0	0	0	0	0
Como	9.08	45.82	2	0	0	0	0	1	1	0	0
Cosenza	16.2602	39.2918	3	0	0	0	2	0	1	0	0
Crotone	17.1336	39.0789	1	0	0	0	1	0	0	0	0
Cuneo	7.55	44.38	4	1	0	3	0	0	0	0	0
Enna	14.2548	37.5645	9	0	0	4	0	3	1	0	1
Genova	8.9543	44.4338	0	0	0	0	0	0	0	0	0
Grosseto	11.22	43.05	0	0	0	0	0	0	0	0	0
Lecce	18.17	40.35	1	0	0	0	0	0	0	1	0
Macerata	13.45	43.3	3	0	0	0	2	0	0	0	1
Matera	16.6	40.67	2	1	1	0	0	0	0	0	0
Nuoro	9.32234	40.3089	0	0	0	0	0	0	0	0	0
OlbiaTempio	9.49812	40.8803	0	0	0	0	0	0	0	0	0
Oristano	8.58	39.9	0	0	0	0	0	0	0	0	0
Palermo	13.3539	38.122	1	0	1	0	0	0	0	0	0
Perugia	12.7	42.95	0	0	0	0	0	0	0	0	0
PianaAlbanesi	13.2945	37.9955	1	0	1	0	0	0	0	0	0
Pistoia	10.92	43.93	1	0	0	1	0	0	0	0	0
Pordenone	12.58	46.07	2	0	1	1	0	0	0	0	0
Ragusa	15.01	37.01	2	0	0	1	0	0	1	0	0
ReggioCalabria	15.656	38.1216	0	0	0	0	0	0	0	0	0
Savona	8.4434	44.3082	2	0	0	1	1	0	0	0	0
SpezzanoAlbanese	16.3037	39.6737	1	0	0	0	0	0	0	0	1
Terni	12.65	42.57	1	1	0	0	0	0	0	0	0
Trapani	12.5629	38.0052	2	0	2	0	0	0	0	0	0
Treviso	12.24	45.67	1	0	0	1	0	0	0	0	0
Vicenza	11.55	45.55	1	0	1	0	0	0	0	0	0
